# Supplementary material for: The Application of Pureed Butter Beans and a Combination of Inulin and Rebaudioside A for the Replacement of Fat and Sucrose in Sponge Cake: Sensory and Physicochemical Analysis
Source: Foods. 2021 Jan 26;10(2):254. doi: 10.3390/foods10020254 (PMC7911311; doi:10.3390/foods10020254)
Supplement: Supplementary file 1 [file foods-10-00254-s001.zip]

Archive with 1 entries (1 files):
- foods-1057876-supplementary.pdf
